# Supplementary material for: Enhancing CRISPR prime editing by reducing misfolded pegRNA interactions
Source: eLife. 2024 Jun 7;12:RP90948. doi: 10.7554/eLife.90948 (PMC11161173; doi:10.7554/eLife.90948)
Supplement: Supplementary file 4. [file elife-90948-supp4.xlsx]

## Sheet: Sheet1
Supplementary File 5. PCR primers for the generation of the EGFP DNA substrate.
Primer name	Primer sequence (5'-3')
IN-GFP-FW	ACGGCCACAAGTTCAGCGTGTCCG
GFP-RW	GATCAGCGGGTTTAAACTCAATGG
